# Supplementary material for: In vivo protein kinase activity of SnRK1 fluctuates in Arabidopsis rosettes during light-dark cycles
Source: Plant Physiol. 2023 Feb 2;192(1):387–408. doi: 10.1093/plphys/kiad066 (PMC10152665; doi:10.1093/plphys/kiad066)
Supplement: kiad066_Supplementary_Data [file kiad066_supplementary_data.zip]

Archive with 3 entries (3 files):
- Supplemental Dataset S1.xlsx
- Supplemental Dataset S2.xlsx
- Supplemental Files.pdf
