# Supplementary material for: In vivo protein kinase activity of SnRK1 fluctuates in Arabidopsis rosettes during light-dark cycles
Source: Plant Physiol. 2023 Feb 2;192(1):387–408. doi: 10.1093/plphys/kiad066 (PMC10152665; doi:10.1093/plphys/kiad066)
Supplement: kiad066_Supplementary_Data [file kiad066_supplementary_data.zip › Supplemental Dataset S1.xlsx]

## Sheet: Exp_1 SnRK1
Experiment 1 - Extended darkness (Figure S3).
NUC and GEN lines were grown in long days (16-h light) conditions under 160 µmol m-2 s-1 illumination for 22 days after sowing (22 DAS).
Four plants were pulled as one replicate, while 2-4 replicates were harvested for each time point.
On the day of harvest, plants were subjected to 1-3 hr of extended night, and sampled at: ZT 20, 22, 24, 25, 27.
About 12 µg of soluble proteins from each replicate were loaded twice onto acrylamide gel (12%), and blotted separately with anti phospho-Acetyl CoA Carboxylase (pACC; S79) and with anti-GFP antibodies.
Protein bands were visualized by the Odyssey scanner (Licor), and quantified using the Image Studio Live 5.2 software. The signal ratio pACC/GFP is used as readout of SnRK1 activity.
		band quantification:
NUC	time (ZT)	pACC/GFP	Avarage	std
	22	0.0136986	0.0110004	0.00381592
	22	0.00830211
	24	0.00664706	0.00681153	0.000232597
	24	0.006976
	25	0.0159843	0.0161538	0.000921918
	25	0.0171488
	25	0.0153285
	27	0.0333795	0.0328354	0.00979149
	27	0.0423435
	27	0.0227833
GEN	time (ZT)	pACC/GFP	Avarage	std
	22	0.0146698	0.0122399	0.00343642
	22	0.00980998
	24	0.0128137	0.0105131	0.00258278
	24	0.0110063
	24	0.0077193
	25	0.0121818	0.0125888	0.00381637
	25	0.00899225
	25	0.0165924
	27	0.02125	0.0242349	0.00344334
	27	0.0239175
	27	0.0226374
	27	0.0291346

## Sheet: Exp_2 SnRK1
Experiment 2 –SnRK1 mutants (Supplemental Figure S3)
NUC, SnRK1K48M х NUC and oeSnRK1α1 х NUC (SnRK1 mutant lines crossed to NUC) were grown in equinoctial growth conditions (12-h light) under 160 µmol m-2 s-1 illumination for 22 days after sowing (22 DAS).
Plants were harvested throughout 23 DAS in 4-8 h intervals and after 4-h of extended night (ExtN). Three-five plants were pulled as one replicate, while four replicates were harvested at each time point.
About 12 µg of soluble proteins from each replicate were loaded twice onto acrylamide gel (12%), and blotted separately with anti phospho-Acetyl CoA Carboxylase (pACC; S79) and with anti-GFP antibodies.
Protein bands were visualized by the Odyssey scanner (Licor), and quantified using the Image Studio Live 5.2 software. The normalized signal ratio pACC/GFP is used as readout of SnRK1 activity.
The NUC control treatment in this experiment is control C in Figure 1, Table 1 and Supplemental Tables S1 and S3
	time (ZT)	line	replicate	pacc/gfp	avg	std
	0	NUC	1	0.39154	0.240993	0.0188961
	0	NUC	2	0.258954
	0	NUC	3	0.242743
	0	NUC	4	0.221283
	0	NUC х oeSnRK1α1K48M	1	0.158147	0.158872	0.0164597
	0	NUC х oeSnRK1α1K48M	2	0.172541
	0	NUC х oeSnRK1α1K48M	3	0.135943
	0	NUC х oeSnRK1α1K48M	4	0.168856
	0	NUC х oeSnRK1α1	1	0.304304	0.295298	0.0491017
	0	NUC х oeSnRK1α1	2	0.255348
	0	NUC х oeSnRK1α1	3	0.260388
	0	NUC х oeSnRK1α1	4	0.361154
	4	NUC	1	0.249563	0.271477	0.0223275
	4	NUC	2	0.259175
	4	NUC	3	0.300387
	4	NUC	4	0.276784
	8	NUC	1	0.230869	0.282423	0.0466023
	8	NUC	2	0.31489
	8	NUC	3	0.328169
	8	NUC	4	0.255765
	8	NUC х oeSnRK1α1K48M	1	0.137995	0.141193	0.0104065
	8	NUC х oeSnRK1α1K48M	2	0.128196
	8	NUC х oeSnRK1α1K48M	3	0.146588					ANOVA (Holm-Sidac, pValue)
	8	NUC х oeSnRK1α1K48M	4	0.151993					lines/time (ZT):	0	8	16	24	28
	8	NUC х oeSnRK1α1	1	0.32684	0.33018	0.0082896			oeSnRK1α1 vs C	0.734	0.109	0.022	0.393	0.189
	8	NUC х oeSnRK1α1	2	0.324082					oeSnRK1α1K48M vs C	0.023	0.001	0.892	0.003	0.006
	8	NUC х oeSnRK1α1	3	0.339619					oeSnRK1α1 vs oeSnRK1α1K48M	0.002	0.001	0.004	0.001	<0.001
	8	NUC х oeSnRK1α1	4	0.492792
	12	NUC	1	0.268423	0.269773	0.042286
	12	NUC	2	0.288358
	12	NUC	3	0.310495
	12	NUC	4	0.211818
	16	NUC	1	0.12934	0.112208	0.0150273
	16	NUC	2	0.143514
	16	NUC	3	0.106031
	16	NUC	4	0.101254
	16	NUC х oeSnRK1α1K48M	1	0.111345	0.118674	0.00644506
	16	NUC х oeSnRK1α1K48M	2	0.126382
	16	NUC х oeSnRK1α1K48M	3	0.116094
	16	NUC х oeSnRK1α1K48M	4	0.120873
	16	NUC х oeSnRK1α1	1	0.158233	0.160221	0.0167707
	16	NUC х oeSnRK1α1	2	0.184505
	16	NUC х oeSnRK1α1	3	0.149958
	16	NUC х oeSnRK1α1	4	0.148189
	20	NUC	1	0.216888	0.205586	0.0187682
	20	NUC	2	0.188269
	20	NUC	3	0.191114
	20	NUC	4	0.226072
	24	NUC	1	0.272981	0.250621	0.0233447
	24	NUC	2	0.221523
	24	NUC	3	0.265513
	24	NUC	4	0.242467
	24	NUC х oeSnRK1α1K48M	1	0.168722	0.142007	0.0373148
	24	NUC х oeSnRK1α1K48M	2	0.151625
	24	NUC х oeSnRK1α1K48M	3	0.0870233
	24	NUC х oeSnRK1α1K48M	4	0.160656
	24	NUC х oeSnRK1α1	1	0.274134	0.263906	0.0170104
	24	NUC х oeSnRK1α1	2	0.241593
	24	NUC х oeSnRK1α1	3	0.260138
	24	NUC х oeSnRK1α1	4	0.27976
	28	NUC	1	0.856752	0.594131	0.102488
	28	NUC	2	0.562342
	28	NUC	3	0.708747
	28	NUC	4	0.511305
	28	NUC х oeSnRK1α1K48M	1	0.261805	0.3073	0.0724945
	28	NUC х oeSnRK1α1K48M	2	0.339221
	28	NUC х oeSnRK1α1K48M	3	0.393415
	28	NUC х oeSnRK1α1K48M	4	0.234761
	28	NUC х oeSnRK1α1	1	0.780069	0.750469	0.027119
	28	NUC х oeSnRK1α1	2	0.726819
	28	NUC х oeSnRK1α1	3	0.744518
	28	NUC х oeSnRK1α1	4	0.911423

## Sheet: Exp_2 Metabolites
Experiment 2 –SnRK1 mutants (Supplemental Figure S3)
Soluble sugars and starch were extracted and quantified as described in Methods.
Presented are data for NUC Control only
		replicate	time (hr)	light intensity (µmol m-2 s-1)	Tre6P (nmol / gFW)	Glc6P (nmol / gFW)	Glc1P (nmol / gFW)	Starch (µmol C6 / gFW)	Sucrose (µmol / gFW)	Glucose (µmol / gFW)
		1	0	160	0.120488	195.407	9.41463	3.88	2.9176	3.50113
		2	0	160	0.122786	197.939	8.17939	5.32984	2.46549	2.46549
		3	0	160	0.124622	187.326	9.80233	8.86648	2.08643	3.54693
		4	0	160	0.200881	178.551	8.18466	11.5881	2.03901	4.28192
		1	4	160	0.129069	243.725	9.20098	39.336	2.12	4.42
		2	4	160	0.120576	199.909	7.59697	42.6545	2.54	5.21
		3	4	160	0.116062	192.389	8.24336	44.33	2.66	5.66
		4	4	160	0.158242	237.308	9.68681	38.2654	2.41	4.88
		1	8	160	0.191944	197.176	10.2801	73.3255	2.57519	3.65511
		2	8	160	0.191085	N.D	7.74265	75.6573	2.63872	3.16646
		3	8	160	0.176316	237.1	11.195	77.9054	3.76809	3.94752
		4	8	160	0.187824	200.292	9.27372	N.D	2.61946	3.92918
		1	12	160	0.273843	286.627	9.1746	98.223	2.98	4.01
		2	12	160	0.218578	302.453	10.1934	102.984	3.21	4.22
		3	12	160	0.29095	291.368	9.66842	96.144	3.45	3.96
		4	12	160	0.303321	270.417	8.99074	104.94	3.67	3.81
		1	16	160	N.D	245.257	N.D	79.0348	3.2984	5.5413
		2	16	160	0.127697	N.D	5.94637	83.581	2.09432	3.16979
		3	16	160	0.213075	215.807	10.3416	71.8979	2.67477	3.78926
		4	16	160	0.252318	231.727	9.78636	63.3065	3.26241	4.56738
		1	20	160	0.0937879	209.596	8.9798	45.6547	2.96	3.56
		2	20	160	0.101341	238.963	8.31098	49.6545	3.01	4.13
		3	20	160	0.0905172	203.851	7.7069	40.6465	2.54	4.54
		4	20	160	0.102289	255.904	8.9759	44.7785	2.65	3.87
		1	24	160	0.118014	166.712	8.16096	9.43865	1.96639	4.67017
		2	24	160	0.143566	192.063	9.04196	9.2512	2.25859	4.26623
		3	24	160	0.133678	165.805	7.43678	9.92613	N.D	3.7124
		4	24	160	0.1706	138.275	7.0975	8.452	1.61489	2.33263

## Sheet: Exp_3 SnRK1
Experiment 3 – Manipulation of dial changes by sudden low light day (Figure 2)
NUC and GEN lines were grown in equinoctial growth conditions (12-h light) under 160 µmol m-2 s-1 illumination for 19 days.
On the onset of 20 DAS, light intensity was reduced to 60 µmol m-2 s-1 for the following light period (12-h) and then increased back to 160 µmol m-2 s-1 in the next light period (recovery day), as described in Moraes et al., 2019.
Samples from both genotypes and from corresponding controls (grown in 160 µmol m-2 s-1) were harvested every 4-h during the treatment day / night and during the light period of recovery day (12-h).
Four plants were pulled as one replicate, while three (GEN) and four (NUC) replicates were harvested for each time point.
About 12 µg of soluble proteins from each replicate were loaded twice onto acrylamide gel (12%), and blotted separately with anti phospho-Acetyl CoA Carboxylase (pACC; S79) and with anti-GFP antibodies.
Protein bands were visualized by the Odyssey scanner (Licor), and quantified using the Image Studio Live 5.2 software. The signal ratio pACC/GFP is used as readout of SnRK1 activity.
The NUC and GEN control treatments in this experiment are control A in Figure 1, Table 1 and Supplemental Tables S1 and S3
	NUC							GEN
	replicate	time (hr)	light intensity (µmol m-2 s-1)	pACC/GFP	Average	std		replicate	time (hr)	light intensity (µmol m-2 s-1)	pACC/GFP	Average	std
	1	0	60	0.313894	0.339432	0.0233612		1	0	60	0.113333	0.130335	0.0220803
	2	0	60	0.34958				2	0	60	0.122381
	3	0	60	0.366667				3	0	60	0.15529
	4	0	60	0.327586				1	0	160	0.16	0.123722	0.0373103
	1	0	160	0.284658	0.291287	0.0103799		2	0	160	0.125708
	2	0	160	0.285953				3	0	160	0.0854586
	3	0	160	N.D				1	4	60	0.165574	0.166364	0.00851665
	4	0	160	0.303249				2	4	60	0.158269
	1	4	60	0.256151	0.323067	0.0535175		3	4	60	0.175248
	2	4	60	0.340006				1	4	160	0.0908517	0.144021	0.0460464
	3	4	60	0.383964				2	4	160	0.170543
	4	4	60	0.312147				3	4	160	0.17067
	1	4	160	0.325176	0.357333	0.0442639		1	8	60	0.126866	0.118035	0.012441
	2	4	160	0.315365				2	8	60	0.103807
	3	4	160	0.381454				3	8	60	0.123433
	4	4	160	0.407339				1	8	160	0.114563	0.145471	0.0367826
	1	8	60	0.34642	0.319104	0.0275298		2	8	160	0.135697
	2	8	60	0.338792				3	8	160	0.186154
	3	8	60	0.299799				1	12	60	0.110019	0.109081	0.00594309
	4	8	60	0.291405				2	12	60	0.114499
	1	8	160	0.292942	0.317518	0.0282233		3	12	60	0.102724
	2	8	160	0.293347				1	12	160	0.115124	0.110109	0.0120935
	3	8	160	0.344476				2	12	160	0.118889
	4	8	160	0.339307				3	12	160	0.0963153
	1	12	60	N.D	0.301759	0.0580816		1	16	60	0.121429	0.118952	0.00283347
	2	12	60	0.272591				2	16	60	0.115862
	3	12	60	0.264041				3	16	60	0.119565
	4	12	60	0.368644				1	16	160	0.0842988	0.0773701	0.00708959
	1	12	160	0.266883	0.348882	0.101055		2	16	160	0.0776817
	2	12	160	0.283192				3	16	160	0.0701299
	3	12	160	0.325506				1	20	60	0.17251	0.1875	0.0268454
	4	12	160	0.519946				2	20	60	0.171498
	1	16	60	0.278539	0.270214	0.0306468		3	20	60	0.218493
	2	16	60	0.231858				1	20	160	0.0916555	0.0918154	0.00254176
	3	16	60	0.305556				2	20	160	0.0944334
	4	16	60	0.264904				3	20	160	0.0893574
	1	16	160	0.18743	0.173065	0.015991		1	24	60	0.230088	0.272437	0.0454076
	2	16	160	0.167792				2	24	60	0.266839
	3	16	160	0.152841				3	24	60	0.320385
	4	16	160	0.184199				1	24	160	0.184258	0.152269	0.027732
	1	20	60	0.275972	0.285984	0.0302223		2	24	160	0.13755
	2	20	60	0.288189				3	24	160	0.135
	3	20	60	0.325974				1	4	60*	0.197143	0.182372	0.0174479	recovery
	4	20	60	0.253799				2	4	60*	0.186851
	1	20	160	0.228458	0.202951	0.0264784		3	4	60*	0.163121
	2	20	160	0.222796				1	4	160	0.154464	0.172107	0.0267267
	3	20	160	0.176376				2	4	160	0.202857
	4	20	160	0.184173				3	4	160	0.159
	1	24	60	0.1843	0.186198	0.00898618		1	8	60*	0.140351	0.153214	0.0125078
	2	24	60	0.195982				2	8	60*	0.153957
	3	24	60	0.178313				3	8	60*	0.165333
	4	24	60	N.D				1	8	160	0.202532	0.181781	0.0181771
	1	24	160	0.290993	0.302085	0.0177287		2	8	160	0.168675
	2	24	160	0.283117				3	8	160	0.174136
	3	24	160	0.319149				1	12	60*	0.109034	0.117656	0.00847728
	4	24	160	0.315082				2	12	60*	0.125981
recovery	1	4	60*	0.174892	0.189042	0.0237797		3	12	60*	0.117952
	2	4	60*	0.163211				1	12	160	0.105923	0.12224	0.0215955
	3	4	60*	0.205183				2	12	160	0.114069
	4	4	60*	0.212883				3	12	160	0.146729
	1	4	160	0.302452	0.298871	0.0536725
	2	4	160	0.364146
	3	4	160	0.232836
	4	4	160	0.296049
	1	8	60*	0.0955556	0.17945	0.0139851
	2	8	60*	0.163611
	3	8	60*	0.190095
	4	8	60*	0.184644
	1	8	160	0.250509	0.299809	0.0684162
	2	8	160	0.23384
	3	8	160	0.339888
	4	8	160	0.375
	1	12	60*	0.13383	0.158263	0.0263804
	2	12	60*	0.154726
	3	12	60*	0.186234
	4	12	60*	0.292994
	1	12	160	0.33805	0.328135	0.0309815
	2	12	160	0.296741
	3	12	160	0.310902
	4	12	160	0.366848

## Sheet: Exp_3 Metabolites
Experiment 3 - sudden low light day (Figure 2)
Soluble sugars and starch were extracted and quantified enzymatically as described in Methods.
	NUC								GEN
	replicate	time (hr)	light intensity (µmol m-2 s-1)	Glucose (µmol / gFW)	Fructose (µmol / gFW)	Sucrose (µmol / gFW)	Starch (µmol C6 / gFW)		replicate	time (hr)	light intensity (µmol m-2 s-1)	Glucose (µmol / gFW)	Fructose (µmol / gFW)	Sucrose (µmol / gFW)	Starch (µmol C6 / gFW)
	1	0	60	0.23439	0.05409	0.9015	5.00524		1	0	60	0.3751	0.1098	0.4595	1.6795
	2	0	60	0.24992	0.11663	0.81642	4.02855		2	0	60	0.2084	0.0174	0.502	1.5269
	3	0	60	0.10663	0.12441	1.01303	4.05839		3	0	60	0.4314	0.1875	0.6283	1.4276
	4	0	60	0.38047	0.21741	0.88776	3.97496		1	0	160	0.5123	0.1313	0.4391	1.7203
	1	0	160	0.22062	0.14708	0.94684	4.4453		2	0	160	0.1918	0.0758	0.4534	1.4837
	2	0	160	0.24662	0.13153	0.93716	4.71148		3	0	160	0.4261	0.1313	0.5709	1.755
	3	0	160	0.1744	0.0872	0.86329	4.29489		1	4	60	0.9941	0.486	0.8371	6.0128
	4	0	160	0.26283	0.1577	0.86734	4.2366		2	4	60	0.2942	0.3956	0.6986	5.3508
	1	4	60	0.33257	0.18476	1.08086	7.36278		3	4	60	0.7948	0.5358	0.6652	5.1835
	2	4	60	0.43272	0.25242	0.9646	7.3464		1	4	160	1.4968	0.2965	1.351	24.1092
	3	4	60	0.26283	0.10513	0.94619	6.3549		2	4	160	1.0835	0.1471	1.1867	22.1017
	4	4	60	0.41054	0.29858	1.04502	9.27463		3	4	160	1.7183	0.1901	1.2102	24.0738
	1	4	160	1.08856	0.41469	1.46005	26.9233		1	8	60	0.1244	0.2333	0.7909	16.154
	2	4	160	0.90359	0.39286	1.40449	25.7702		2	8	60	0.8474	0.2827	0.7302	16.6303
	3	4	160	1.30722	0.5873	1.50614	25.109		3	8	60	0.516	0.3732	0.7482	17.8662
	4	4	160	1.31416	0.57823	1.34044	27.0672		1	8	160	0.8254	0.2488	1.265	46.9998
	1	8	60	0.18206	0.10924	1.00132	19.5641		2	8	160	0.7917	0.2164	1.2723	49.2047
	2	8	60	0.10225	0.2045	0.95435	18.9239		3	8	160	1.2441	0.1376	1.404	53.2366
	3	8	60	0.30536	0.18661	0.96698	18.8379		1	12	60	0.0915	0.311	1.3264	25.9676
	4	8	60	0.35376	0.26532	0.98169	18.9286		2	12	60	0.7634	0.2965	1.4165	25.8261
	1	8	160	0.55809	0.22672	1.50858	48.259		3	12	60	0.4539	0.3409	1.3281	26.1957
	2	8	160	0.86263	0.31688	1.37317	54.3897		1	12	160	0.6037	0.0915	1.9759	71.5953
	3	8	160	0.58833	0.20224	1.28697	51.121		2	12	160	0.6802	0.2545	2.0579	72.4666
	4	8	160	0.55791	0.23086	1.23124	55.2153		3	12	160	0.7716	0.2186	1.884	70.9416
	1	12	60	0.2084	0.17051	1.79032	30.3683		1	16	60	0.6607	-0.017	0.8572	13.7526
	2	12	60	0.58371	0.21226	1.75113	33.5805		2	16	60	0.353	0.2289	0.849	13.4742
	3	12	60	0.0344	0.086	1.50492	27.7234		3	16	60	0.2899	0.1991	0.77	12.3305
	4	12	60	0.12744	0.14565	1.5566	28.7756		1	16	160	0.1018	0.2143	1.1621	44.2083
	1	12	160	0.30358	0.17857	2.14289	69.6427		2	16	160	0.5105	0.1681	1.4172	44.0635
	2	12	160	0.3359	0.18661	2.09003	71.1055		3	16	160	0.564	0.1631	1.3602	45.0827
	3	12	160	0.42899	0.19304	1.88755	74.3353		1	20	60	0.4988	0.1955	0.5246	5.9297
	4	12	160	0.19738	0.14355	2.01862	76.4048		2	20	60	0.3001	0.1422	0.4876	5.9622
	1	16	60	0.09015	0.05409	1.30717	18.2449		3	20	60	0.5	0.1037	0.6875	6.5565
	2	16	60	0.0868	0.10415	1.42344	18.3433		1	20	160	0.5865	0.172	1.0752	20.4511
	3	16	60	0.29928	0.28168	1.63724	18.3664		2	20	160	0.391	0.0938	1.013	21.2469
	4	16	60	0.09473	0.03789	1.23144	19.4255		3	20	160	0.311	0.1607	1.0886	20.6567
	1	16	160	0.46653	0.34092	1.9917	47.4015		1	24	60	0.4643	0.2217	0.1429	0.1599
	2	16	160	0.48038	0.27714	2.32801	55.0141		2	24	60	0.2556	0.1647	0.1704	0.2289
	3	16	160	0.4838	0.25918	2.05617	50.2105		3	24	60	0.5208	0.1821	0.1215	0.1555
	4	16	160	0.32087	0.15199	2.09409	51.2674		1	24	160	0.8314	0.1071	0.6282	2.4818
	1	20	60	0.11875	0.13572	0.72099	7.14017		2	24	160	0.7867	0.017	0.6403	2.7033
	2	20	60	0.14797	0.09865	0.82207	7.87701		3	24	160	0.8011	0.1389	0.6281	2.2825
	3	20	60	0.10613	0.07075	0.77828	7.20713		1	4	60*	3.3254	0.4932	1.4416	29.4621	recovery day
	4	20	60	0.07617	0.03808	0.8188	7.7587		2	4	60*	3.5791	0.5052	1.5981	32.308
	1	20	160	0.33175	0.18246	1.61729	24.5838		3	4	60*	3.2248	0.478	1.4078	31.5164
	2	20	160	0.32233	0.15268	1.54377	23.3195		1	4	160	1.4962	1.2028	1.3811	25.1034
	3	20	160	0.22072	0.08026	1.58518	27.2228		2	4	160	1.5646	1.3206	1.1897	21.6733
	4	20	160	0.16629	0.11086	1.53353	26.3902		3	4	160	1.4708	1.064	1.3697	23.7906
	1	24	60	0.22779	0.17522	0.52566	0.94147		1	8	60*	2.031	0.3199	1.1804	57.9057
	2	24	60	0	0.11962	0.3469	0.74985		2	8	60*	2.18	0.2527	1.2906	70.8267
	3	24	60	0.11484	0.05742	0.46892	1.62825		3	8	60*	2.8807	0.2419	1.3769	69.3589
	4	24	60	0.12652	0	0.34792	1.03854		1	8	160	1.0486	0.5555	1.4396	55.1464
	1	24	160	0.25799	0.12039	1.11794	7.3929		2	8	160	0.7775	0.5058	1.351	56.8349
	2	24	160	0.13572	0.10179	1.02636	6.30462		3	8	160	0.9503	0.6885	1.3305	53.6919
	3	24	160	0.25	0.17857	1.11609	7.11618		1	12	60*	1.3929	0.3538	1.875	91.9507
	4	24	160	0.31102	0.29272	1.34469	8.68319		2	12	60*	1.0194	0.3125	1.7451	89.9766
recovery day	1	4	60*	3.35357	1.58664	1.64073	30.1929		3	12	60*	1.0327	0.2807	1.7665	92.5597
	2	4	60*	3.87371	1.75113	1.84841	32.8677		1	12	160	0.8844	0.3929	2.0518	71.6753
	3	4	60*	4.03481	1.81566	1.71479	33.7608		2	12	160	0.7638	0.3629	1.9703	77.1817
	4	4	60*	3.62454	1.43546	1.42649	32.1366		3	12	160	0.7266	0.2899	1.9074	73.8687
	1	4	160	1.68716	0.63055	1.60195	30.5987
	2	4	160	1.26754	0.52814	1.65484	32.9491
	3	4	160	1.77185	0.60318	1.58336	30.7213
	4	4	160	1.4819	0.53056	1.34469	30.555
	1	8	60*	2.69022	0.54941	1.68612	72.9517
	2	8	60*	3.31751	0.82938	1.89315	72.6567
	3	8	60*	3.89931	0.90984	2.17247	78.068
	4	8	60*	2.65401	0.5308	1.51776	69.2951
	1	8	160	0.69182	0.18206	1.5475	57.7142
	2	8	160	0.94619	0.3154	1.64707	61.2738
	3	8	160	0.766	0.21187	1.42606	57.7954
	4	8	160	1.20159	0.3095	1.38364	63.0128
	1	12	60*	1.51305	0.45392	2.16871	110.203
	2	12	60*	1.78417	0.6372	2.24842	104.016
	3	12	60*	1.92323	0.55221	2.16125	108.11
	4	12	60*	1.70914	0.3488	2.06666	103.546
	1	12	160	0.62203	0.13449	1.85769	79.942
	2	12	160	0.81926	0.25488	1.99354	83.0661
	3	12	160	1.04039	0.49542	1.8083	79.7102
	4	12	160	0.45134	0.13887	1.96158	90.0064

## Sheet: Exp_4 SnRK1
Experiment 4	shift to continuous low light (Figure 3)
NUC and GEN lines were grown in equinoctial growth conditions (12-h photoperiod) under 160 µmol m-2 s-1 illumination for 20 days.
At 21 DAS, plants were shifted to continues low light conditions, in which plants were illuminated by 90 µmol m-2 s-1 for 32-h, while corresponding controls were kept in equinoctial growth conditions (12-h photoperiod, 160 µmol m-2 s-1).
Plants were harvested at the indicated time points - four plants were pulled as one replicate, and 3-4 replicates were harvested for each time point.
About 12 µg of soluble proteins from each replicate were loaded twice onto acrylamide gel (12%), and blotted separately with anti phospho-Acetyl CoA Carboxylase (pACC; anti-S79) and with anti-GFP antibodies.
Protein bands were visualized by the Odyssey scanner (Licor), and quantified using the Image Studio Live 5.2 software. The signal ratio pACC/GFP is used as readout of SnRK1 activity.
The NUC and GEN control treatments in this experiment are control B in Figure 1, Table 1 and Supplemental Tables S1 and S3
	NUC								GEN
	replicate	time (hr)	light intensity (µmol m-2 s-1)	pACC/GFP	Average	std			replicate	time (hr)	light intensity (µmol m-2 s-1)	pACC/GFP	Average	std
	1	0	90	0.222823	0.205117	0.017988			1	0	90	0.358109	0.305294	0.0411069
	2	0	90	0.20567					2	0	90	0.307954
	3	0	90	0.186859					3	0	90	0.24982
	1	0	160	0.23433	0.242875	0.0162122			1	0	160	0.48	0.456308	0.054777
	2	0	160	0.232724					2	0	160	0.495041
	3	0	160	0.261573					3	0	160	0.417575
	1	4	90	0.244841	0.287637	0.0375609			1	4	90	0.462845	0.460544	0.0518887
	2	4	90	0.302939					2	4	90	0.511244
	3	4	90	0.315132					3	4	90	0.407543
	1	4	160	0.200689	0.263343	0.0663455			1	4	160	0.351311	0.427484	0.0872333
	2	4	160	0.25649					2	4	160	0.408492
	3	4	160	0.332848					3	4	160	0.522649
	1	8	90	0.279862	0.311494	0.037095			1	8	90	0.442482	0.504364	0.0536427
	2	8	90	0.352322					2	8	90	0.53764
	3	8	90	0.3023					3	8	90	0.53297
	1	8	160	0.178173	0.226794	0.0467132			1	8	160	0.461712	0.514448	0.0472393
	2	8	160	0.230876					2	8	160	0.55289
	3	8	160	0.271331					3	8	160	0.528741
	1	12	90	0.314452	0.32933	0.0447427			1	12	90	0.368742	0.391472	0.0198013
	2	12	90	0.293922					2	12	90	0.404979
	3	12	90	0.379617					3	12	90	0.400696
	1	12	160	0.293545	0.287778	0.00777002			1	12	160	0.361853	0.384149	0.0266485
	2	12	160	0.278942					2	12	160	0.37693
	3	12	160	0.290848					3	12	160	0.413663
	1	14	90	0.228209	0.247165	0.022144			1	14	90	0.338911	0.405428	0.0584357
	2	14	90	0.241781					2	14	90	0.428871
	3	14	90	0.271505					3	14	90	0.448502
	1	14	160	0.143774	0.142632	0.00542847			1	14	160	0.13353	0.141614	0.0105151
	2	14	160	0.147399					2	14	160	0.137811
	3	14	160	0.136724					3	14	160	0.153502
	1	16	90	0.229113	0.233942	0.00420307			1	16	90	0.182575	0.240752	0.0271199
	2	16	90	0.236783					2	16	90	0.221576
	3	16	90	0.235929					3	16	90	0.259929
	1	16	160	0.09738	0.110097	0.0282432			1	16	160	0.131293	0.121697	0.0136653
	2	16	160	0.0904482					2	16	160	0.106051
	3	16	160	0.142463					3	16	160	0.127747
	1	20	90	0.175268	0.182006	0.0212917			1	20	90	0.277999	0.293821	0.0137274
	2	20	90	0.205852					2	20	90	0.300904
	3	20	90	0.164899					3	20	90	0.30256
	1	20	160	0.186276	0.218815	0.073924			1	20	160	0.165604	0.186708	0.0197618
	2	20	160	0.166743					2	20	160	0.189742
	3	20	160	0.303427					3	20	160	0.204777
	1	24	90	0.1105	0.155546	0.0399159			1	24	90	0.278404	0.334137	0.0544179
	2	24	90	0.169619					2	24	90	0.336868
	3	24	90	0.18652					3	24	90	0.387137
	1	24	160	0.329145	0.299363	0.0401328			1	24	160	0.430427	0.392008	0.0522242
	2	24	160	0.31522					2	24	160	0.413051
	3	24	160	0.253725					3	24	160	0.332545
	1	28	90	0.288312	0.307171	0.0309372			1	28	90	0.423704	0.400965	0.0199928
	2	28	90	0.342876					2	28	90	0.386143
	3	28	90	0.290327					3	28	90	0.393047
Ext night	1	28	160	0.633916	0.721104	0.106926		Ext night	1	28	160	0.915648	1.03128	0.100304
Ext night	2	28	160	0.840407				Ext night	2	28	160	1.08334
Ext night	3	28	160	0.688988				Ext night	3	28	160	1.09485
Ext night	1	32	90	0.265328	0.286825	0.0339628		Ext night	1	32	90	0.466833	0.426204	0.0405494
Ext night	2	32	90	0.269168				Ext night	2	32	90	0.426045
Ext night	3	32	90	0.325979				Ext night	3	32	90	0.385734
Ext night	1	32	160	0.867013	0.872753	0.0102981		Ext night	1	32	160	1.12797	1.18429	0.0514951
Ext night	2	32	160	0.866603				Ext night	2	32	160	1.22898
Ext night	3	32	160	0.884641				Ext night	3	32	160	1.19591

## Sheet: Exp_4 Metabolites
Experiment 4 - shift to continuous light (Figure 3)
Soluble sugars and starch were quantified enzymatically at all time points
Tre6P, Glc6P, Glc1P were quantified by LC-MS/MS at ZT0-ZT24
	NUC								NUC				GEN
				Enzymatic					LC-MS/MS							Enzymatic					LC-MS/MS
	replicate	time (hr)	light intensity (µmol m-2 s-1)	Glucose (µmol / gFW)	Fructose (µmol / gFW)	Sucrose (µmol / gFW)	Starch (µmol C6 / gFW)		Tre6P (nmol / gFW)	Glc6P (nmol / gFW)	Glc1P (nmol / gFW)		replicate	time (hr)	light intensity (µmol m-2 s-1)	Glucose (µmol / gFW)	Fructose (µmol / gFW)	Sucrose (µmol / gFW)	Starch (µmol C6 / gFW)		Tre6P (nmol / gFW)	Glc6P (nmol / gFW)	Glc1P (nmol / gFW)
	1	0	90	0.3732	0.275	0.825	3.3422		0.149217	222.828	9.82071		1	0	90	0.5	0.1964	0.8036	2.3188		0.117725	163.914	7.42008
	2	0	90	0.4665	0.2527	0.9525	3.1333		0.245	238.794	9.76765		2	0	90	0.4019	0.2105	0.8517	2.6566		0.1625	207.715	8.35753
	3	0	90	0.1914	0.0191	0.6795	2.3995		0.152207	197.58	8.24468		3	0	90	0.1451	0.1037	0.6428	2.5067		0.118453	169.101	8.66727
	1	0	160	0.121	0.1009	0.7969	3.8842		0.118299	154.861	6.26736		1	0	160	N.D	N.D	N.D	N..D		N.D	N.D	N.D
	2	0	160	0.1306	0.056	0.7931	4.0106		0.178224	183.289	8.58882		2	0	160	0.4402	0.1914	0.8134	3.5136		0.159936	157.051	8.26923
	3	0	160	0.4013	0.2809	1.1136	4.6719		0.123625	186.5	9.1975		3	0	160	0.2228	0.0743	0.7891	3.7413		0.255254	99.8732	6.79529
	1	4	90	0.2321	0.116	1.1603	12.9879		0.21168	199.037	11.0512		1	4	90	0.4127	0.1615	1.1484	12.5333		0.16002	165.244	7.06098
	2	4	90	0.3245	0.1983	1.1359	12.1902		0.184569	224.569	9.48707		2	4	90	0.6423	0.2083	1.1023	12.5916		0.173929	170.491	7.58929
	3	4	90	0.4736	0.2273	1.3167	13.7421		0.188184	159.59	8		3	4	90	0.3521	0.1408	1.0211	12.1391		0.241228	194.43	9.10526
	1	4	160	0.5443	0.1361	1.5454	22.4555		0.348438	197.37	9.45833		1	4	160	0.4596	0.3677	1.4065	23.7083		0.314216	88.2353	7.17157
	2	4	160	0.6377	0.2626	1.4816	22.5893		0.300775	102.868	8.83915		2	4	160	0.3695	0.2217	1.0809	5.46		0.296491	139.298	6.28289
	3	4	160	0.6308	0.1927	1.3842	21.6537		0.31068	113.738	8.39563		3	4	160	0.7199	0.3221	1.4398	25.1938		0.317771	139.488	7.25904
	1	8	90	0.1382	0.237	1.3033	24.315		0.193312		12.8375		1	8	90	0.134	0.2105	1.0527	26.9948		0.166629	245.562	9.69101
	2	8	90	0.2527	0.1944	1.1955	27.6777		0.208471	175.888	9.31818		2	8	90	0.2113	0.1408	1.1003	29.0078		0.135345	168.31	8.1431
	3	8	90	0.2897	0.0682	1.1418	27.0124		0.276106	223.894	10.3938		3	8	90	0.082	0.1846	0.9946	26.4438		0.14344	190.436	8.90826
	1	8	160	0.3448	0.1623	1.5618	48.2259		0.343947	154.289	9.79211		1	8	160	0.7354	0.3309	1.3789	50.0508		0.280789	167.263	9.18947
	2	8	160	0.2536	0.2355	1.7121	47.6183		0.36348	198.725	9.24265		2	8	160	0.7257	0.1901	1.365	54.0014		0.236885	141.25	7.6291
	3	8	160	0.2965	0.1221	1.526	49.6646		0.348177	218.229	9.55208		3	8	160	0.4734	0.2549	1.2562	50.1331		0.2554	124.1	6.552
	1	12	90	0.2267	0.1395	1.9184	38.1855		0.332645	219.628	9.85331		1	12	90	0.8334	0.5254	1.7302	38.4516		0.270667	184.333	8.82833
	2	12	90	0.2931	0.254	2.0127	39.1966		0.303736	172.845	9.16523		2	12	90	0.1227	0.1402	1.6996	38.6786		0.326563	247.098	10.2723
	3	12	90	0.6282	0.2771	2.0878	38.8821		0.312943	204.61	9.85461		3	12	90	0.4785	0.1531	1.7991	37.3642		0.320357	234.107	10.2518
	1	12	160	0.3554	0.391	2.6747	75.0405		0.751327	191.969	9.37168		1	12	160	0.3361	0.3538	2.0518	67.3193		0.579808	192.933	8.63942
	2	12	160	0.3326	0.2402	2.4943	74.1242		0.764961	115.63	10.1122		2	12	160	0.5173	0.3141	2.0324	68.4987		0.787234	318.351	10.8564
	3	12	160	0.5357	0.3571	2.7233	79.9571		0.749737	196.658	9.02368		3	12	160	0.5385	0.26	2.0146	67.0104		0.762	204.6	11.832
	1	14	90	0.351	0.2956	2.0416	41.5294		0.67549	355.147	12.7034		1	14	90	0.3467	0.1428	1.7539	41.2753		0.381522	230.797	9.82428
	2	14	90	0.3172	0.2053	1.9314	39.9394		0.585236	305.512	12.7402		2	14	90	0.3143	0.2554	1.6893	40.1065		0.4375	284.325	10.7817
	3	14	90	0.6739	0.3629	2.2808	44.1759		0.441723	237.5	10.6		3	14	90	0.3326	0.0185	0.9053	23.6602		0.399795	244.467	9.32787
	1	14	160	0.4411	0.2545	1.6201	61.1472		0.339833	185.167	14.5817		1	14	160	0.6125	0.3828	2.1915	68.0439		0.322645	N.D	13.0072
	2	14	160	0.2217	0.1293	1.4504	57.2477		0.318333	334.375	12.1146		2	14	160	0.4951	0.3428	1.9137	62.8369		0.362202	390.774	12.6399
	3	14	160	0.9423	0.5173	1.8014	59.7295		0.311937	253.604	12.8153		3	14	160	0.351	0.351	1.9308	60.8877		0.369207	348.476	12.3171
	1	16	90	0.3486	0.1435	1.9071	39.7576		0.556019	371.065	13.3773		1	16	90	3.4344	1.1911	0.1489	44.622		N.D	N.D	N.D
	2	16	90	0.5972	0.3919	1.8754	38.0176		0.564254	367.105	13.2697		2	16	90	0.7345	0.2978	2.015	46.3109		0.586441	351.271	11.161
	3	16	90	0.1848	0.0739	1.7091	36.5657		0.525467	349.766	12.9042		3	16	90	0.1954	0.1368	1.6805	43.0462		0.590714	344.107	12.8643
	1	16	160	0.1066	0.0711	1.5018	43.4487		0.388684	388.684	15.7395		1	16	160	0.689	0.3637	2.0096	49.5332		0.477344	432.031	16.7865
	2	16	160	0.2931	0.2149	1.8368	49.6082		0.361726	240.708	15.1239		2	16	160	0.7257	0.3629	1.9698	48.5084		0.443519	409.722	15.8426
	3	16	160	0.7542	0.5608	2.5719	57.4063		0.422403	380.195	15.8084		3	16	160	0.3713	0.1368	1.8856	50.3956		0.533929	485.204	18.4745
	1	20	90	0.4401	0.2465	2.271	41.6199		1.03557	461.856	14.634		1	20	90	0.7464	0.391	2.1149	37.9579		0.758259	378.571	12.0246
	2	20	90	0.6447	0.2884	2.2478	38.7392		0.793878	328.571	12.9575		2	20	90	0.5608	0.3094	1.8854	39.4831		0.821667	428.889	15.1889
	3	20	90	0.3393	0.3016	2.0734	41.1868		0.933696	394.837	12.519		3	20	90	0.5306	0.3659	2.0582	37.1083		0.722656	358.789	12.4102
	1	20	160	0.2185	0.2003	1.4656	24.6182		0.339648	332.422	15.5059		1	20	160	0.4665	0.2138	1.3899	22.7166		0.259917	320.661	10.4194
	2	20	160	0.4061	0.116	1.4117	25.8891		0.385	422.917	16.2042		2	20	160	0.7464	0.3254	1.378	22.1957		0.307323	327.525	12.8737
	3	20	160	0.2779	0.1787	1.4393	26.2221		0.359685	368.243	14.3649		3	20	160	0.1588	0.1787	1.4294	24.1777		0.25625	195	11.7422
	1	24	90	0.6156	0.2693	2.222	41.433		0.897222	316.071	12.5298		1	24	90	0.6911	0.2172	1.8562	35.0136		0.568855	233.799	9.18994
	2	24	90	0.8233	0.5489	2.1863	38.8286		0.817526	355.928	11.2912		2	24	90	0.817	0.4642	1.8197	37.4959		0.608902	269.886	9.77652
	3	24	90	0.3919	0.2426	2.062	41.2763		0.743669	287.5	10.3653		3	24	90	1.0945	0.4665	1.9738	39.2067		0.549387	240.951	9.21319
	1	24	160	0.1031	0.0412	1.031	5.7242		0.19021	220.629	9.86713		1	24	160	0.308	0.1268	1.0327	5.1918		0.172876	193.464	8.12908
	2	24	160	0.344	0.1892	0.9803	4.6976		0.207847	247.153	10.9975		2	24	160	0.4065	0.2771	1.0809	5.7082		0.182244	222.436	8.55983
	3	24	160	N.D	N.D	N.D	N.D		0.181746	214.706	8.77757		3	24	160	0.6786	0.4286	0.9464	5.1972		0.169385	222.421	8.75595
	1	28	90	0.4456	0.2785	1.764	40.3227						1	28	90	0.3214	0.25	1.509	38.4594
	2	28	90	0.4794	0.3082	1.8747	41.7009						2	28	90	0.7867	0.3476	1.5917	40.8765
	3	28	90	0.4834	0.3481	1.6437	38.1843						3	28	90	0.9331	0.4049	1.7341	41.7776
	1	28	160	0.4665	0.3919	0.5318	1.504						1	28	160	0.6048	0.3974	0.3456	0.9284
	2	28	160	0.4205	0.2453	0.3154	1.0984						2	28	160	0.0196	0.0589	0.2357	0.9675
	3	28	160	0.4513	0.3125	0.3993	0.9327						3	28	160	0.176	0.2465	0.3257	1.1036
	1	32	90	0.9059	0.4529	1.5581	39.9118						1	32	90	0.9009	0.4045	1.3789	40.5839
	2	32	90	0.426	0.2637	1.4401	40.3245						2	32	90	0.7684	0.5671	1.5734	41.8595
	3	32	90	0.757	0.3345	1.4788	39.1763						3	32	90	1.0027	0.4828	1.3648	40.4058
	1	32	160	0.2613	0.2426	0.2239	0.4178						1	32	160	0.4321	0.2554	0.3339	0.6157
	2	32	160	0.2357	0.275	0.3143	0.4398						2	32	160	0.1531	0.1723	0.3062	0.4285
	3	32	160	0.0592	0.0395	0.1679	0.4421						3	32	160	0.5616	0.3261	0.3261	0.4867

## Sheet: Exp_5 SnRK1
Experiment 5 (Figure 4)		T28 cycle
NUC and GEN lines were grown in a T28-cycle growth conditions (14-h photoperiod) under 160 µmol m-2 s-1 illumination for 20 days, while the corresponding controls were grown simultaneously under equinoctial growth conditions (12-h photoperiod).
Plants were harvested at 21 DAS for 32-h: Four plants were pulled as one replicate, while 3 replicates were harvested for each time point.
About 12 µg of soluble proteins from each replicate were loaded twice onto acrylamide gel (12%), and blotted separately with anti phospho-Acetyl CoA Carboxylase (pACC; S79) and with anti-GFP antibodies.
Protein bands were visualized by the Odyssey scanner (Licor), and quantified using the Image Studio Live 5.2 software.
The signal ratio pACC/GFP is used as readout of SnRK1 activity.
This experiment was performed in parallel with experiment 4. The control T24 treatment is shared with experiment 4 for the time range ZT0 - ZT24, after which plants were left in darkness until harvest at ZT28 and ZT32
	NUC								GEN
	replicate	time (hr)	T24/28 cycle	pACC/GFP	Average	std			replicate	time (hr)	T24/28 cycle	pACC/GFP	Average	std
	1	0	T28	1.40491	1.25187	0.14579			1	0	T28	1.12887	1.13551	0.0849772
	2	0	T28	1.23606					2	0	T28	1.19892
	3	0	T28	1.11462					3	0	T28	1.07874
	1	0	T24	0.23433	0.242875	0.0162122			1	0	T24	0.48	0.456308	0.054777
	2	0	T24	0.232724					2	0	T24	0.495041
	3	0	T24	0.261573					3	0	T24	0.417575
	1	4	T28	0.202463	0.203429	0.00105471			1	4	T28	0.311112	0.308304	0.0133744
	2	4	T28	0.203272					2	4	T28	0.293748
	3	4	T28	0.204554					3	4	T28	0.320051
	1	4	T24	0.200689	0.263343	0.0663455			1	4	T24	0.351311	0.427	0.0872333
	2	4	T24	0.25649					2	4	T24	0.408492
	3	4	T24	0.332848					3	4	T24	0.522649
	1	8	T28	0.127534	0.166749	0.0399032			1	8	T28	0.283369	0.319617	0.0333523
	2	8	T28	0.165406					2	8	T28	0.326476
	3	8	T28	0.207307					3	8	T28	0.349007
	1	8	T24	0.178173	0.226794	0.0467132			1	8	T24	0.461712	0.514448	0.0472393
	2	8	T24	0.230876					2	8	T24	0.55289
	3	8	T24	0.271331					3	8	T24	0.528741
	1	12	T28	0.253156	0.262635	0.0210235			1	12	T28	0.27742	0.332911	0.0536504
	2	12	T28	0.248021					2	12	T28	0.336803
	3	12	T28	0.286729					3	12	T28	0.384509
	1	12	T24	0.293545	0.287778	0.00777002			1	12	T24	0.361853	0.384149	0.0266485
	2	12	T24	0.278942					2	12	T24	0.37693
	3	12	T24	0.290848					3	12	T24	0.413663
	1	14	T28	0.169929	0.172252	0.0102909			1	14	T28	0.24466	0.248674	0.00353774
	2	14	T28	0.163321					2	14	T28	0.250024
	3	14	T28	0.183505					3	14	T28	0.251338
	1	14	T24	0.143774	0.142632	0.00542847			1	14	T24	0.13353	0.141614	0.0105151
	2	14	T24	0.147399					2	14	T24	0.137811
	3	14	T24	0.136724					3	14	T24	0.153502
	1	16	T28	0.0859111	0.0775135	0.00827588			1	16	T28	0.106549	0.104078	0.00444558
	2	16	T28	0.0693649					2	16	T28	0.0989459
	3	16	T28	0.0772646					3	16	T28	0.106739
	1	16	T24	0.09738	0.110097	0.0282432			1	16	T24	0.131293	0.121697	0.0136653
	2	16	T24	0.0904482					2	16	T24	0.106051
	3	16	T24	0.142463					3	16	T24	0.127747
	1	20	T28	0.1443	0.154332	0.0112916			1	20	T28	0.151385	0.150915	0.0260789
	2	20	T28	0.166561					2	20	T28	0.176755
	3	20	T28	0.152135					3	20	T28	0.124603
	1	20	T24	0.186276	0.218815	0.073924			1	20	T24	0.165604	0.186708	0.0197618
	2	20	T24	0.166743					2	20	T24	0.189742
	3	20	T24	0.303427					3	20	T24	0.204777
	1	24	T28	0.412813	0.358315	0.0621058			1	24	T28	0.262231	0.281633	0.0310241
	2	24	T28	0.371435					2	24	T28	0.317414
	3	24	T28	0.290697					3	24	T28	0.265255
	1	24	T24	0.329145	0.299363	0.0401328			1	24	T24	0.430427	0.392008	0.0522242
	2	24	T24	0.31522					2	24	T24	0.413051
	3	24	T24	0.253725					3	24	T24	0.332545
	1	28	T28	1.20594	1.1303	0.0945947			1	28	T28	1.10249	0.989549	0.0984611
	2	28	T28	1.16072					2	28	T28	0.944347
	3	28	T28	1.02424					3	28	T28	0.921804
Ext night	1	28	T24	0.633916	0.721104	0.106926		Ext night	1	28	T24	0.915648	1.03128	0.100304
Ext night	2	28	T24	0.840407				Ext night	2	28	T24	1.08334
Ext night	3	28	T24	0.688988				Ext night	3	28	T24	1.09485
Ext night	1	32	T28	1.30681	1.1884	0.121295		Ext night	1	32	T28	1.51445	1.50227	0.126188
Ext night	2	32	T28	1.19398				Ext night	2	32	T28	1.62193
Ext night	3	32	T28	1.06442				Ext night	3	32	T28	1.37043
Ext night	1	32	T24	0.867013	0.872753	0.0102981		Ext night	1	32	T24	1.12797	1.18429	0.0514951
Ext night	2	32	T24	0.866603				Ext night	2	32	T24	1.22898
Ext night	3	32	T24	0.884641				Ext night	3	32	T24	1.19591

## Sheet: Exp_5 Metabolites
Experiment 5 T28 cycle (Figure 4)
Soluble sugars, starch and Glc6P were quantified enzymatically
See Methods for metabolite extraction and quantification.
	NUC										GEN
	replicate	time (hr)	T24/T28 cycle	Glucose (µmol / gFW)	Fructose (µmol / gFW)	Sucrose (µmol / gFW)	Starch (µmol C6 / gFW)	Glc6P (nmol / gFW)			replicate	time (hr)	T24/T28 cycle	Glucose (µmol / gFW)	Fructose (µmol / gFW)	Sucrose (µmol / gFW)	Starch (µmol C6 / gFW)	Glc6P (nmol / gFW)
	1	0	T28	0.8853	0.3472	0.2691	1.1659	35.4482			1	0	T28	0.5028	0.2901	0.3577	0.5195	40.569
	2	0	T28	0.5655	0.2639	0.3204	0.6752	44.6641			2	0	T28	0.0811	0.1014	0.2333	0.4541	49.9168
	3	0	T28	0.1061	0.0884	0.3361	0.4752	42.5406			3	0	T28	0.8207	0.3908	0.3908	0.6999	37.933
	1	0	T24	0.121	0.1009	0.7969	3.8842	96.3028			1	0	T24	N.D	N.D	N.D	N.D	N.D
	2	0	T24	0.1306	0.056	0.7931	4.0106	72.9031			2	0	T24	3.5136	0.1914	0.8134	0.4402	94.8882
	3	0	T24	0.4013	0.2809	1.1136	4.6719	107.979			3	0	T24	3.7413	0.0743	0.7891	0.2228	83.8781
	1	4	T28	0.701	0.341	1.3546	24.5152	89.5451			1	4	T28	0.9084	0.4542	1.2638	24.2266	73.62
	2	4	T28	0.7314	0.4126	1.3597	23.0931	90.7484			2	4	T28	1.1304	0.4486	1.2112	24.9862	59.0583
	3	4	T28	0.3918	0.165	1.2269	23.3585	95.4015			3	4	T28	0.9655	0.4085	1.2905	24.3599	65.3558
	1	4	T24	0.5443	0.1361	1.5454	22.4555	119.49			1	4	T24	23.7083	0.3677	1.4065	0.4596	81.6199
	2	4	T24	0.6377	0.2626	1.4816	22.5893	118.662			2	4	T24	5.46	0.2217	1.0809	0.3695	98.2453
	3	4	T24	0.6308	0.1927	1.3842	21.6537	102.956			3	4	T24	25.1938	0.3221	1.4398	0.7199	97.8496
	1	8	T28	0.5489	0.311	1.4728	42.0233	87.6669			1	8	T28	0.9556	0.3967	1.5866	49.6487	60.978
	2	8	T28	0.2946	0.2357	1.65	46.527	98.7158			2	8	T28	0.5477	0.2434	1.6734	52.0404	N.D
	3	8	T28	0.4665	0.2512	1.6059	48.2049	87.3303			3	8	T28	1.526	0.4964	1.4708	48.4867	71.854
	1	8	T24	0.3448	0.1623	1.5618	48.2259	121.28			1	8	T24	50.0508	0.3309	1.3789	0.7354	96.4941
	2	8	T24	0.2536	0.2355	1.7121	47.6183	122.557			2	8	T24	54.0014	0.1901	1.365	0.7257	82.7635
	3	8	T24	0.2965	0.1221	1.526	49.6646	108.141			3	8	T24	50.1331	0.2549	1.2562	0.4734	82.2774
	1	12	T28	1.0092	0.457	2.3802	68.5494	93.7474			1	12	T28	1.1804	0.4861	2.0744	65.9114	88.7303
	2	12	T28	0.7573	0.3967	2.3259	66.5212	96.1652			2	12	T28	0.978	0.5389	2.1655	63.359	99.4548
	3	12	T28	0.6251	0.3677	2.2706	70.7955	104.187			3	12	T28	1.3108	0.528	2.0664	64.1541	90.795
	1	12	T24	0.3554	0.391	2.6747	75.0405	129.817			1	12	T24	67.3193	0.3538	2.0518	0.3361	113.39
	2	12	T24	0.3326	0.2402	2.4943	74.1242	123.415			2	12	T24	68.4987	0.3141	2.0324	0.5173	110.567
	3	12	T24	0.5357	0.3571	2.7233	79.9571	118.628			3	12	T24	67.0104	0.26	2.0146	0.5385	116.14
	1	14	T28	0.687	0.3714	2.581	71.0843	106.557			1	14	T28	1.0943	0.5276	2.4621	65.5318	102.082
	2	14	T28	1.2052	0.622	2.6339	70.4997	109.803			2	14	T28	0.7899	0.4147	2.5474	70.7345	126.3
	3	14	T28	0.7656	0.3828	2.5456	67.444	108.718			3	14	T28	0.7917	0.4524	2.3468	67.7725	116.25
	1	14	T24	0.4411	0.2545	1.6201	61.1472	137.468			1	14	T24	68.0439	0.3828	2.1915	0.6125	155.171
	2	14	T24	0.2217	0.1293	1.4504	57.2477	138.884			2	14	T24	62.8369	0.3428	1.9137	0.4951	148.471
	3	14	T24	0.9423	0.5173	1.8014	59.7295	140.631			3	14	T24	60.8877	0.351	1.9308	0.351	157.298
	1	16	T28	0.3749	0.1704	1.7894	60.2818	113.589			1	16	T28	0.7287	0.3021	1.9816	61.3534	139.071
	2	16	T28	1.1652	0.5098	2.1028	64.0726	115.202			2	16	T28	0.8515	0.3805	2.0745	60.4355	116.635
	3	16	T28	0.805	0.3842	2.0948	64.6324	98.0723			3	16	T28	1.3507	0.5154	2.1771	66.128	118.131
	1	16	T24	0.1066	0.0711	1.5018	43.4487	139.746			1	16	T24	49.5332	0.3637	2.0096	0.689	153.74
	2	16	T24	0.2931	0.2149	1.8368	49.6082	150.725			2	16	T24	48.5084	0.3629	1.9698	0.7257	147.052
	3	16	T24	0.7542	0.5608	2.5719	57.4063	149.475			3	16	T24	50.3956	0.1368	1.8856	0.3713	162.774
	1	20	T28	0.776	0.5173	1.6629	33.3393	115.382			1	20	T28	0.9376	0.4147	1.6227	30.758	114.192
	2	20	T28	0.8411	0.2804	1.7522	36.0111	110.266			2	20	T28	0.7143	0.2679	1.625	31.663	95.7802
	3	20	T28	0.9285	0.4369	1.6658	33.8297	117.641			3	20	T28	0.7287	0.3377	1.6084	33.6608	113.233
	1	20	T24	0.2185	0.2003	1.4656	24.6182	138.213			1	20	T24	22.7166	0.2138	1.3899	0.4665	136.591
	2	20	T24	0.4061	0.116	1.4117	25.8891	140.465			2	20	T24	22.1957	0.3254	1.378	0.7464	120.602
	3	20	T24	0.2779	0.1787	1.4393	26.2221	148.184			3	20	T24	24.1777	0.1787	1.4294	0.1588	141.195
	1	24	T28	0.9284	0.3714	1.0212	8.1477	76.4612			1	24	T28	0.8782	0.3842	1.1251	7.7821	89.1733
	2	24	T28	0.5462	0.3277	1.0832	8.3148	87.3645			2	24	T28	1.2187	0.476	1.0473	7.6734	86.4018
	3	24	T28	0.7045	0.3999	1.1235	8.0145	104.104			3	24	T28	1.0636	0.5221	1.1893	8.1391	91.2917
	1	24	T24	0.1031	0.0412	1.031	5.7242	121.889			1	24	T24	5.1918	0.1268	1.0327	0.308	108.657
	2	24	T24	0.344	0.1892	0.9803	4.6976	102.183			2	24	T24	5.7082	0.2771	1.0809	0.4065	102.535
	3	24	T24	N.D	N.D	N.D	N.D	N.D			3	24	T24	5.1972	0.4286	0.9464	0.6786	89.0776
	1	28	T28	0.8546	0.3314	0.3575	1.1713	49.9872			1	28	T28	0.7807	0.3618	0.3142	1.0231	47.6012
	2	28	T28	0.7218	0.3345	0.3873	1.1036	49.7539			2	28	T28	0.5357	0.3036	0.2857	0.5597	44.2779
	3	28	T28	0.5024	0.305	0.332	1.2051	54.2158			3	28	T28	0.8895	0.4641	0.3674	0.8659	44.622
Ext night	1	28	T24	0.4665	0.3919	0.5318	1.504	73.1547		Ext night	1	28	T24	0.9284	0.3974	0.3456	0.6048	47.2637
Ext night	2	28	T24	0.4205	0.2453	0.3154	1.0984	60.846		Ext night	2	28	T24	0.9675	0.0589	0.2357	0.0196	56.9158
Ext night	3	28	T24	0.4513	0.3125	0.3993	0.9327	56.7313		Ext night	3	28	T24	1.1036	0.2465	0.3257	0.176	51.6107
Ext night	1	32	T28	0.5357	0.3393	0.2589	0.7196	43.3305		Ext night	1	32	T28	0.7158	0.3238	0.2301	0.6104	39.734
Ext night	2	32	T28	1.164	0.4434	0.3049	N.D	54.3314		Ext night	2	32	T28	1.1866	0.555	0.2297	0.6856	42.3502
Ext night	3	32	T28	0.7118	0.3848	0.3174	0.7753	51.0787		Ext night	3	32	T28	1.1577	0.3283	0.1469	0.5416	42.6833
Ext night	1	32	T24	0.2613	0.2426	0.2239	0.4178	59.9895		Ext night	1	32	T24	0.6157	0.2554	0.3339	0.4321	54.0975
Ext night	2	32	T24	0.2357	0.275	0.3143	0.4398	63.4716		Ext night	2	32	T24	0.4285	0.1723	0.3062	0.1531	62.7683
Ext night	3	32	T24	0.0592	0.0395	0.1679	0.4421	68.1758		Ext night	3	32	T24	0.4867	0.3261	0.3261	0.5616	53.2772

## Sheet: Exp_6 SnRK1
Experiment 6		iotsA х NUC/GEN crosses (Figure S6)
NUC and GEN lines were crossed with an EtOH-inducible otsA (bacterial TPS) line, as described in Methods.
Selected homozygous plants (#6.3 NUC х iotsA; #2.4 GEN х iotsA) were grown in long day conditions (16-h photoperiod) under 160 µmol m-2 s-1 illumination for 20 days.
On 21 DAS, plants were sprayed at ZT1 with either water (control) or with 2% EtOH in order to induce the expression of the otsA protein and to transiently increase Tre6P levels.
Two plants (whole rosettes) were harvested and pulled together as one representative replicate at 4, 6 and 8-h after water/EtOH spraying. (a) changes in SnRK1 phosphorylation activity upon Tre6P induction by EtOH. (b) Immunoblot to confirm the inducible expression of otsA upon EtOH spray.
	genotype	treatment	time after spraying (hr)	ZT	pACC/GFP		EtOH/water	t.test
	#2.4 (GEN х iotsA)	water	0	1	0.0854138		0.787139	0.068306
			4	5	0.14396		0.805451
			6	7	0.13764		0.704746
			8	9	0.12031		0.978759
		2% EtOH	0	1	0.0672325
			4	5	0.115953
			6	7	0.097001
			8	9	0.117755
	#6.3 (NUC х iotsA)	water	0	1	0.0558867		1.36791	0.00397266
			4	5	0.195911		0.45099
			6	7	0.259218		0.260267
			8	9	0.176982		0.361912
		2% EtOH	0	1	0.0764479
			4	5	0.0883539
			6	7	0.0674659
			8	9	0.0640517
	#1.1 (GEN х alcR)	water	0	1	0.0836008		1.26528
			4	5	0.202375		0.86666
			6	7	0.163974		1.15641
			8	9	0.112418		1.26518
		2% EtOH	0	1	0.105778
			4	5	0.17539
			6	7	0.18962
			8	9	0.142229
	#1.2 (NUC х alcR)	water	0	1	0.0468182		0.869225
			4	5	0.0821024		0.790936
			6	7	0.117332		1.10587
			8	9	0.0807376		1.21253
		2% EtOH	0	1	0.0406955
			4	5	0.0649377
			6	7	0.129754
			8	9	0.0978966

[truncated: 4 more sheets: Exp_7 SnRK1, Exp_7 Metabolites, Exp_8 SnRK1, Exp_8 Metabolites]
