# Supplementary material for: In vivo protein kinase activity of SnRK1 fluctuates in Arabidopsis rosettes during light-dark cycles
Source: Plant Physiol. 2023 Feb 2;192(1):387–408. doi: 10.1093/plphys/kiad066 (PMC10152665; doi:10.1093/plphys/kiad066)
Supplement: kiad066_Supplementary_Data [file kiad066_supplementary_data.zip › Supplemental Dataset S2.xlsx]

## Sheet: SnRK1 vs Metabolites
Presented are regression plots underlying the analyses summarised in Table 1 and Table S1 (for the control experiments A, B and C described in Figure 1) .
and the regression analyses Supplemental Tables S4-S6 (erturbations like transfer to continuus low light, gropwth in a T28 cycle, and induction of TPS at the end of the day or the end of the night)
SnRK1 activity is given as intensity of the pACC signal normed on the GFP signal (SnRK1 pacc/gfp)
Control A	NUC
Figure 2, Supplemental Dataset S1 EXP3
Control A	GEN
Figure 2, Supplementary Dataset S1 EXP3
Control B	NUC
Figure 3, Supplementary Dataset S1 EXP4
Control B	GEN
Figure 3, Supplementary Dataset S1 EXP4
Control C	NUC
Figure S3B, Supplementary Dataset S1 EXP2
µEi = µmol m-2 s-1
Continuous 90	NUC
Figure 3, Supplementary Dataset S1 EXP2
Continuous 90	GEN
Figure 3, SI EXP4
T28	NUC
Figure 4, Supplementary Dataset S1 EXP5
measured enzymatically
T28 (ZT4-24)
Figure 4, SI EXP5
measure enzymatically
T28	GEN
Figure 4, SI EXP5
measured enzymatically
T28 (ZT4-24)
Figure 4, Supplementary Dataset S1 EXP.5
Day Tre6P
(induction at ZT4)
Figure 5, SI EXP7
Night Tre6P
induction at ZT20
Figure 6, Supplementary Dataset S1 EXP8

## Sheet: Met vs Met
	Presented are regressions between metabolites, as summarized in Supplemental Table S2: Presented are R2 and p-values of regressions utilized from the three independent NUC (top) and the two GEN (bottom) control experiments described in Figure 1 (12-h photoperiod, 160 µmol m-2 s-1 illumination). Regression were done over replicates and not averages, with full diel cycle data (ZT0-24). The linear r…

## Sheet: Change vs Change
Data for Supplemental Tables S3 and S4:
Summary of correlation analysis between changes in SnRK1 NUC and GEN activity (change of SnRK1 activity as intensity of the pACC signal normed on the GFP signal, pacc/gfp per hour )compared to changes in metabolite levels nmol /gFW per hour) .
Changes in activity were calculated as the difference between absolute levels (averages) of two consecutive time points, divided by the time difference (hr). The linear regression analysis was performed using the "least squares" method.
Scatter plots of the the resulting 'change' values are shown, together with linear regressions with R2 and p-values utilized for i) independent control experiments A B and C described in Figures 1 (also Figure 2, 3, Supplemental Figure 3B) as well as ii) perturbations of the diel cycle by transfer to contiuous low light (Figure 3) and iii) growth in a T28 cycle (Figure 4). In the latter cases, an…
The analyses were not performed for the sudden low light day perturbation (Figure 2, full metabolite analysis was not available) and induced changes in Tre6 (Figure 5, low number of time points, no light-dark transiton with sudden changes in metabolites)
Error bars on individal data points show propogated error
Diel changes
Standard conditions (controls A, B, C)
Figure 1
Also shown in Figure 2, 3, Supplemental Figure 3B
Const 90 µEi exp:
Figure 3, Supplementary Dataset S1 EXP.4
T28 EXP:
Figure 4, Supplementary Dataset S1 EXP.5
